# Supplementary material for: Modified model for predicting early C-reactive protein levels after gastrointestinal surgery: A prospective cohort study
Source: PLoS One. 2020 Sep 24;15(9):e0239709. doi: 10.1371/journal.pone.0239709 (PMC7514002; doi:10.1371/journal.pone.0239709)
Supplement: S1 File — (XLSX) [file pone.0239709.s001.xlsx]

## Sheet: Sheet1
Gender	Age	BMI	ASA-PS	Emergency	Duration of surgery	Mean NR	Blood loss	Preoperative CRP (mg/dL)	CRP on POD1(mg/dL)	Predicted CRP level using previous model (mg/dL)	Predicted CRP level using modified model (mg/dL)	Clavien-Dindo Classification(0(0), I(1), II(2),IIIa(3), IIIb(4), IVa(5), IVb(6), V(7)	Procedure risk (lowk=0, intermediate=1, high=2)	Training cohort(0)/Validation cohort(0)
1	78	21.34	1	0	63	0.7677	50	0.01	0.2	0.94	2.24053	0	1	0
1	39	21.11	1	0	215	0.8346	155	0.04	3.7	2.281	3.70404	1	1	0
0	66	19.64	2	0	62	0.8572	5	0.05	0.45	1.528	3.68748	0	1	0
0	58	25.78	2	0	326	0.8118	680	0.54	11.38	3.009	3.94902	2	2	0
1	79	20.79	2	0	69	0.8056		1.89	2.43	2.047	4.09894	1	0	0
1	78	21.93	3	0	213	0.8744	150	2.45	15.63	3.586	5.92246	4	2	0
1	42	20.31	2	0	146	0.7565	85	0.04	1.78	1.371	2.28975	0	2	0
1	81	22.53	2	0	451	0.8164	20	0.07	2.59	3.569	4.02446	0	0	0
0	65	19.71	1	0	57	0.7143		0.02	1.97	0.565	1.38307	0	1	0
1	30	23.07	2	0	331	0.854	110	0.03	4.85	3.05282	4.2959	2	1	0
0	69	26.41	2	0	87	0.8033		0.05	0.71	1.328	2.89297	1	1	0
1	78	27.7	2	0	457	0.8176	150	0.05	1.52	3.604	4.04534	1	0	0
0	80	20.88	2	0	159	0.8689		1.31	5.39	2.73	4.94761	1	2	0
1	19	20.63	1	0	104	0.7619	50	0.05	2.78	1.162	2.27721	3	1	0
1	19	20.63	1	0	104	0.7619	50	0.05	2.78	1.15156	2.27721	3	1	0
0	68	19.81	2	0	206	0.7668	40	0.17	3.19	1.82771	2.68932	2	1	0
1	86	20.94	3	0	191	0.8316		1.58	7.02	2.797	4.61274	1	1	0
1	35	20.38	3	1	150	0.9188	870	4.96	13.48	4.604	8.12752	2	2	0
1	78	21.64	3	1	133	0.8627	130	6.01	7.18	4.605	7.88603	2	2	0
0	17	18.42	2	0	71	0.8818		8.9	4.83	5.62636	9.94212	0	0	0
1	41	20.24	2	0	59	0.745		0.02	0.06	0.775	1.8762	0	0	0
1	45	20.55	2	0	82	0.7433		0.2	0.55	0.979	2.02547	0	1	0
1	86	24.09	3	0	370	0.8018	20	0.51	5.17	3.191	3.88022	2	0	0
0	72	23.18	2	0	427	0.8023	10	2.41	4.06	4.366	5.28467	0	1	0
1	79	24.34	3	0	148	0.8839	120	14.53	17.1	8.579	13.8838	2	2	0
0	74	18.59	2	0	220	0.8577		0.07	3.6	2.473	4.10363	1	1	0
0	80	22.26	2	0	289	0.8529	1	0.17	1.86	2.892	4.26581	1	0	0
0	67	21.33	3	0	236	0.8452	120	0.34	2.18	2.605	4.12308	1	1	0
0	65	14.2	2	0	73	0.7485	10	2.34	0.44	1.901	3.49805	1	1	0
0	42	19.04	2	0	84	0.6131	20	0.02	0.04	0.073	-0.15851	0	1	0
1	25	19.1	2	0	177	0.8087	30	0.02	3.53	1.86373	3.18403	2	1	0
1	49	19.17	2	0	507	0.8493		0.38	5.72	4.248	4.89217	0	1	0
1	47	21.07	3	1	123	0.9143	185	38.1	24.56	18.998	29.8609	3	0	0
1	69	20.25	2	0	125	0.8283	40	0.04	3.48	1.709	3.37887	1	0	0
0	60	24.56	2	0	347	0.8174	10	0.08	3.87	2.966	3.78696	1	1	0
0	38	17.53	2	0	262	0.7623	320	0.14	5.8	2.137	2.73797	3	2	0
1	47	25.88	2	1	255	0.8837	100	12.28	13.59	8.219	12.6631	1	1	0
1	72	26.32	2	0	93	0.7787		0.14	0.33	1.245	2.57623	1	0	0
1	58	20.59	3	0	90	0.8797	10	0.21	0.12	1.909	4.22083	0	0	0
0	55	19.21	2	0	124	0.7544	30	0.16	4.85	1.28	2.28056	0	2	0
1	79	26.9	2	0	505	0.8424	300	0.34	3.34	4.174	4.75106	2	1	0
0	43	15.37	2	0	189	0.7588	930	0.01	2.55	1.626	2.41402	0	2	0
1	71	23.84	2	0	436	0.8626	50	0.1	2.88	3.792	4.74134	3	1	0
0	35	20.3	2	1	270	0.8362	100	0.36	1.91	2.756	4.07818	1	1	0
1	77	19.65	3	0	119	0.8631		0.01	2.29	1.885	3.89739	0	1	0
1	42	19.91	2	0	324	0.6602	268	0.06	3.77	1.81	1.21678	1	2	0
1	78	22.81	2	0	205	0.8001		0.08	0.29	2.017	3.15689	1	0	0
1	36	18.29	2	0	147	0.7799	50	0.23	2.56	1.59617	2.78971	1	1	0
1	16	15.91	1	0	79	0.7764		0.74	0.28	1.412	2.90066	0	1	0
1	16	15.91	1	0	79	0.7764		0.74	0.28	1.4039	2.90066	0	2	0
1	48	18.19	2	0	226	0.7834	200	8.23	8.78	5.619	8.32286	1	1	0
0	80	20.13	2	0	196	0.8861		0.16	5.6	2.53366	4.55459	2	1	0
1	66	20.21	3	0	93	0.82	5	0.34	0.2	1.599	3.3649	1	0	0
0	70	20.5	2	0	167	0.8248	315	0.95	4.79	2.335	4.02882	1	2	0
0	37	17.07	2	0	79	0.7785	10	0.01	0.19	1.104	2.45225	0	1	0
1	73	19.36	2	0	164	0.7685		0.02	1.25	1.52939	2.51235	0	1	0
1	55	14.73	2	0	130	0.7065	50	0.02	1.39	0.946	1.44155	1	2	0
1	76	28.53	3	0	522	0.7889	50	0.05	0.63	3.803	3.75151	0	0	0
1	77	22.32	3	0	188	0.9092	50	0.08	3.63	2.619	4.84908	1	1	0
0	81	20.44	2	0	161	0.7572		0.09	2.84	1.486	2.37138	2	1	0
1	80	21.73	3	1	90	0.9111	30	7.39	13.47	5.27	9.45889	1	2	0
0	67	24.58	2	0	337	0.7865	80	0.04	3.59	2.691	3.24425	1	1	0
1	57	27.06	2	0	515	0.7821		0.13	4.22	3.752	3.67869	0	1	0
0	87	18.66	2	0	428	0.8691	150	2.21	6.94	4.715	6.21729	2	0	0
1	68	23.01	2	0	37	0.8117		0.11	0.05	1.114	2.94113	0	0	0
1	59	20.19	2	0	313	0.7914	460	0.21	4.36	2.656	3.37436	0	2	0
0	22	14.76	2	0	180	0.7557	220	0.34	4.16	1.699	2.56003	0	2	0
0	64		2	1	60	0.7616		18.15	13.43	8.865	14.1084	3	0	0
0	45	15.05	2	1	197	0.8583	50	0.73	16.76	2.631	4.49127	4	2	0
1	43	18.15	2	0	145	0.754	100	0.06	1.31	1.358	2.2607	0	2	0
0	49	22.59	2	0	176	0.8043	440	0.24	3.11	1.944	3.25677	0	2	0
1	81	18.75	2	0	235	0.8078	10	1.26	5.44	2.763	4.13312	2	1	0
1	70	24.49	2	0	472	0.8272	10	0.05	1.56	3.754	4.23548	1	0	0
0	67	25.89	3	0	129	0.8512	10	0.06	4.4	1.889	3.76618	0	1	0
1	62	22.5	3	0	195	0.8714		0.09	2.56	2.422	4.27216	1	1	0
0	77	24.67	2	0	204	0.7859	10	0.23	4.15	1.96555	3.02761	4	1	0
1	80	22.75	2	0	618	0.649	700	2.12	3.96	4.379	3.1333	1	1	0
1	76	16.52	3	1	109	0.8226	590	2.95	3.93	2.858	5.16884	0	2	0
0	75	22.19	2	0	181	0.8151		0.06	2.59	1.94561	3.32219	1	1	0
0	63	24.97	2	0	136	0.7689		0.17	10.95	1.43511	2.54771	1	1	0
0	80	21.64	2	0	291	0.8079	150	0.63	7.49	2.817	3.85891	1	2	0
0	77	24.76	3	1	74	0.87		34.05	27.51	16.641	26.361	2	0	0
0	70	20.8	3	0	296	0.8046	2	0.01	1.42	2.552	3.40974	1	0	0
0	71	20.54	3	0	147	0.8683	5	0.14	3.54	2.141	4.13587	2	1	0
1	80	20.84	2	0	82	0.8141	5	0.15	1.07	1.412	3.11819	0	0	0
0	80	16.17	2	0	70	0.8197		0.49	0.55	1.528	3.40163	0	1	0
0	45	17.44	2	1	82	0.8986	200	19.79	23.46	10.598	17.4241	2	2	0
1	73	21.61	2	0	97	0.727		0.02	0.42	0.883	1.685	0	0	0
1	70	23.85	2	0	160	0.8329	80	0.02	1.37	1.937	3.52631	0	2	0
1	75	24.52	3	0	110	0.8432		0.03	0.13	1.712	3.57168	0	0	0
0	81	26.36	3	0	461	0.8314	70	0.19	2.45	3.777	4.36716	0	0	0
1	66	23.05	2	0	134	0.7202		0.38	0.47	1.216	1.90698	0	0	0
1	76	21.72	2	0	528	0.8066	180	0.05	9.42	3.952	4.04794	2	0	0
1	61	18.83	3	0	50	0.766		0.19	0.78	0.932	2.2998	0	1	0
1	60	29.51	2	0	467	0.777	450	1.25	8.04	3.929	4.2168	3	2	0
1	69	19.48	3	1	153	0.8619	200	9.22	9.56	6.13	10.0419	2	2	0
1	23	18.03	2	0	114	0.8167	30	0.13	0.45	1.609	3.22633	0	1	0
0	56	23.86	2	0	379	0.813	15	0.14	3.85	3.153	3.8366	1	0	0
0	69	19.07	2	0	151	0.8277		0.98	3.65	2.272	4.05473	2	1	0
0	89	17.59	3	0	21	0.7432		4.21	4.94	2.382	4.51798	2	2	0
1	42	24.73	2	0	138	0.8526	20	0.07	4.31	1.956	3.81754	1	1	0
1	31	17.89	2	0	108	0.8436	30	2.29	5.59	2.698	5.06464	0	1	0
0	70	13.06	2	0	373	0.7312	50	0	3.35	2.53	2.42858	1	1	0
0	43	17.91	2	0	479	0.8265	20	0.01	2.42	3.773	4.21545	1	0	0
1	23	17.48	2	0	106	0.8868	30	0.18	3.97	2.036	4.35392	1	2	0
1	67	24.28	2	0	92	0.8183		0.01	0.73	1.437	3.11757	0	1	0
1	67	19.6	2	0	137	0.7783		0.01	5.02	1.43109	2.59407	1	1	0
1	71	21.21	2	0	79	0.6924		0.03	0.51	0.559	1.09646	0	0	0
0	43	17.6	3	0	120	0.8062	130	0.06	0.3	1.546	3.02818	3	2	0
1	81	26.16	3	0	75	0.8266		0.34	1.59	1.536	3.42484	1	1	0
0	92	16.48	3	0	194	0.8161		2.32	2.55	3.041	4.86219	2	1	0
1	79	23.8	3	0	155	0.8549	5	0.04	0.25	2.057	3.87681	0	0	0
1	65	20.08	2	0	283	0.7924	50	0.14	2.38	2.42575	3.26906	1	1	0
0	71	28.72	3	0	62	0.7795		0.17	0.21	1.081	2.53125	0	0	0
1	75	29.42	3	0	123	0.8005	10	1.29	0.34	2.069	3.75685	1	0	0
0	67	16	3	0	128	0.7898		0.02	3.51	1.47	2.76102	0	1	0
0	69	21.67	3	0	270	0.8083	90	0.07	6.64	2.45	3.44317	2	2	0
1	57	25.43	2	0	340	0.8707		0.19	3.51	3.317	4.68953	2	0	0
0	24	18.81	2	0	156	0.8574	20	1.25	5.48	2.612	4.71766	0	2	0
0	70	17.94	2	0	72	0.7507		7.31	10.1	4.096	6.81073	2	0	0
1	68	22.71	3	0	426	0.8425	25	0.02	1	3.568	4.34395	0	0	0
1	67	23.23	2	0	377	0.6756	20	0.09	4.24	2.235	1.61394	0	1	0
1	43	24.76	2	0	37	0.8425	10	0.36	0.05	1.422	3.59585	2	0	0
0	70	17.14	2	0	86	0.841	30	0.01	3.96	1.548	3.4635	3	2	0
1	66	22.59	2	0	230	0.8638		0.02	3.81	2.549	4.19262	1	0	0
1	66	23.26	2	0	309	0.8453	10	0.04	2.6	2.87376	4.10917	0	1	0
0	40	22.19	2	0	281	0.7927	40	0.12	9.8	2.436	3.25563	1	1	0
1	85	21.91	3	0	204	0.8199		0.16	3.75	2.174	3.52201	3	1	0
1	65	17.91	3	1	161	0.8677	3400	21.3	11.45	11.53	18.1269	3	2	0
0	46	18.62	2	0	523	0.7902	30	0.04	1.14	3.7599	3.76808	1	1	0
0	70	25.33	2	0	130	0.8083	40	0.12	2.64	1.63243	3.12617	0	1	0
0	26	14.19	2	0	78	0.7597		0	0.03	0.973	2.14423	0	1	0
0	70	28.16	2	0	303	0.7913	500	0.71	8.66	2.816	3.67777	1	1	0
1	31	15.68	2	0	159	0.7746	400	0.71	13.84	1.859	3.05224	2	1	0
0	68	22.49	2	0	267	0.8241		0.72	1.44	2.82	4.11589	1	0	0
1	32	18.31	3	1	142	0.9356	50	4.5	23.85	4.463	8.07104	5	2	0
0	69	17.23	1	0	64	0.7058	30	0	0.14	0.543	1.25222	0	1	0
1	66	25.16	1	0	140	0.7926		0.02	1.44	1.559	2.83554	2	0	0
0	68	22.32	2	0	100	0.6804		0.31	0.65	0.728	1.14296	2	1	0
1	77	19.74	3	1	79	0.9012	60	0.71	6.6	2.202	4.86518	1	2	0
1	28	20.35	2	0	74	0.7663	15	4.71	6.05	3.064	5.34777	2	1	0
1	72	26.96	2	1	99	0.8563		11.69	30.64	6.862	11.4481	3	2	0
0	85	21.4	3	1	85	0.8483	30	3.3	3.67	3.037	5.74847	2	2	0
1	74	28.38	3	1	240	0.8778	910	38.12	31.19	19.462	29.5862	7	2	0
1	78	22.46	2	0	245	0.8934	25	0.04	3.14	2.837	4.71396	0	1	0
0	44	18.48	2	0	265	0.7849	130	0.09	3.2	2.278	3.07181	2	1	0
1	46	24.18	2	0	93	0.82		0.39	0.6	1.621	3.3979	0	1	0
0	50	18.48	2	0	161	0.8047	110	0	1.98	1.752	3.06723	4	2	0
1	91	19.66	3	0	343	0.8493	15	0.01	2.9	3.117	4.23797	0	0	0
1	51	26.12	2	0	473	0.7714	40	0.05	1.88	3.4	3.35076	1	1	0
0	58	28.45	2	0	151	0.6628		0.02	1.22	0.773134	0.79922	1	1	0
1	86	24.76	3	0	379	0.8064	30	0.05	1.22	3.071	3.67226	2	0	0
1	53	27.09	1	0	73	0.7939		0.26	0.89	1.278	2.84711	0	0	0
1	41	25.95	1	0	140	0.7538	100	0.32	6.07	1.441	2.41662	1	2	0
1	0	14.86	2	0	461	0.8617	25	0.01	4.5	3.8476	4.73013	1	2	0
1	28	23.57	2	1	118	0.8044		0.02	6.13	1.505	2.96816	2	2	0
0	77	20.08	2	1	80	0.766	150	0.04	12.52	1.042	2.2758	2	2	0
1	70	18.69	2	1	59	0.8598		0.03	9.63	1.518	3.70812		2	0
1	36	16.41	1	0	179	0.7786	30	0	2.2	1.6726	2.69724	0	1	0
1	70	17.85	2	0	723	0.8641	200	2.46	9.71	6.46042	7.04029	2	2	0
0	66	19.71	3	1	165	0.7944	160	32.56	31.39	16.0192	24.4031	3	2	0
0	75	26.27	4	1	384	0.8243	1090	33.32	13.91	17.8163	25.9276	7	2	0
1	73	23.14	2	0	146	0.8449		0.01	1.99	1.91243	3.67551	2	1	0
0	85	20.94	3	0	363	0.7909		0.17	7.74	2.89348	3.46501	2	0	0
0	36	21.7	2	0	175	0.8536	190	0.29	4.72	2.25984	4.07114	1	1	0
1	69	21.37	2	0	56	0.818	10	0.4	3.94	1.38861	3.2802	1	2	0
0	69	20.13	2	0	191	0.7773		10.21	2.66	6.22582	9.44517	2	1	0
0	76	21.96	1	0	467	0.8357	5	0.02	2.34	3.71902	4.33833	1	0	0
1	71	22.94	2	0	152	0.7662		0.03	0.35	1.4494	2.45238	0	0	0
1	39	20.54	2	0	160	0.8777	50	0.04	0.85	2.21776	4.25183	1	1	0
1	58	25.16	2	0	215	0.8273	85	0.11	5.66	2.24344	3.63417	1	2	0
1	67	27.53	3	0	206	0.83		1.18	2.33	2.67889	4.3608	0	1	0
0	8	13.02	1	1	35	0.8218		2.9	1.5	2.39161	4.93812	1	0	0
1	39	20.55	2	1	257	0.8971	150	5.37	5.46	5.25073	8.32059	4	1	0
0	65	19.94	1	0	199	0.7626	100	0.18	6.84	1.785	2.61164	2	2	0
1	68	22.11	2	0	409	0.8742	20	0.46	2.31	3.82437	5.09588	0	0	0
0	70	16.35	3	0	597	0.8236	80	2.89	2.38	5.65802	6.36514	2	1	0
1	46	20.93	2	0	190	0.8163	100	4.57	1.13	3.98993	6.34037	1	1	0
0	26	20.94	1	0	192	0.7748		0.01	1.94	1.72757	2.67592	1	1	0
0	70	20.62	2	0	172	0.8443	10	0.01	2.87	2.05907	3.73097	1	1	0
0	50	20.02	2	1	177	0.8386	480	0.03	2.9	2.06039	3.66604	3	2	0
1	47	24.07	2	0	289	0.8605	140	0.05	6.8	2.85973	4.30745	3	1	0
0	73	24.99	1	0	366	0.765		0.06	1.98	2.69557	2.9881	1	0	0
1	49	22.28	2	0	256	0.862	100	1.52	6.21	3.3247	5.219	2	1	0
0	83	20.95	2	0	170	0.8973	20	0.09	1.77	2.4245	4.62147	1	0	0
0	0	12.81	3	1	140	0.9043		0.09	4.32	2.29537	4.65777	3	2	0
1	32	17.37	3	0	333	0.8133	2040	0.15	13.55	2.85489	3.73297	2	2	0
0	59	20.45	2	0	129	0.8344	60	3.94	8.21	3.488	6.05986	0	2	0
0	14	21.02	1	0	44	0.7578		0	0.29	0.755718	2.02902	1	0	0
1	32	17.37	3	1	175	0.8406	270	13.55	18.29	8.0107	12.616	5	2	0
1	62	24.98	2	0	89	0.8086		0.03	0.19	1.35664	2.96904	0	0	0
1	75	18.88	2	0	79	0.8056		0.14	4.88	1.32811	2.96894	0	2	0
1	76	17.53	2	0	158	0.7466		0.73	3.82	1.66561	2.61774	0	1	0
0	79	22.03	2	0	109	0.6581		0.34	1.3	0.640257	0.83069	1	0	0
0	75	20.68	2	0	49	0.7381		3.75	3.05	2.30744	4.20329	1	0	0
1	53	17.96	4	1	246	0.8612	280	5.23	22.15	4.89427	7.62988	5	2	0
0	79	26.71	3	0	223	0.8126	15	0.02	0.99	2.15562	3.36104	0	1	0
1	72	24.13	2	0	562	0.8159	200	0.05	3.75	4.15601	4.28081	1	0	0
1	59	20.62	3	0	262	0.8531	40	2.12	3.12	3.56665	5.48849	3	1	0
1	58	28.4	3	1	221	0.8238	180	6.3	5.9	4.97926	7.67892	2	2	0
0	45	17.08	1	0	215	0.7508		0	1.38	1.70225	2.34522	0	1	0
1	41	17.19	2	1	61	0.7495	90	0	2.26	0.800892	1.93955	1	2	0
1	81	20.82	2	1	231	0.8296	20	0.01	0.28	2.30696	3.64474	0	1	0
1	50	14.38	2	0	130	0.8779	80	5.42	1.73	4.41278	7.73081	2	2	0
1	84	19.52	2	0	163	0.8431		1.08	2.42	2.46991	4.39559	0	1	0
0	78	24.09	3	0	86	0.8285		2.45	2.12	2.53238	4.87515	0	0	0
0	75	16.6	2	0	93	0.8517		0.05	5.16	1.66629	3.67753	3	2	0
0	63	22.35	2	0	155	0.8238		0.05	10.07	1.84628	3.38892	1	1	0
1	60	31.66	3	0	209	0.8569		0.08	5.55	2.38587	4.07001	0	0	0
0	74	15.45	2	0	241	0.8236		0.14	1.82	2.38356	3.66014	1	1	0
0	63	22.73	2	0	256	0.8422	100	0.78	4.85	2.87151	4.41578	2	1	0
1	39	16.01	2	0	68	0.776	50	0.01	0.05	1.01633	2.385	0	1	0
1	73	30.41	3	0	384	0.8708		0.02	1.64	3.4637	4.68892	3	0	0
1	81	19.83	3	0	616	0.8751	694	0.23	3.93	4.92939	5.47589	1	1	0
1	56	22	2	0	219	0.7775	500	0.6	3.71	2.16143	3.17575	1	2	0
0	79	20.53	2	0	296	0.8086	180	0.04	3.57	2.56165	3.49314	2	1	0
0	81	20.65	2	0	402	0.8472	5	0.07	2.39	3.43842	4.39168	1	0	0
1	67	19.91	2	0	509	0.8699	130	0.16	5.96	4.24467	5.07951	5	1	0
0	48	22.09	2	0	161	0.7512	40	2.81	7.87	2.62795	4.07118	2	1	0
0	70	23.79	2	0	143	0.8192	10	0.09	0.39	1.76484	3.31218	1	0	0
1	79	17.03	3	1	97	0.9036	200	15.54	12.53	8.83966	14.7361	7	2	0
1	62	33.04	3	0	234	0.7603	20	0.07	2.57	1.90446	2.58997	2	0	0
1	83	23.52	3	0	185	0.825		0.16	1.71	2.07633	3.461	0	1	1
1	40	27.88	2	0	225	0.8435	295	2.04	6.29	3.25474	5.176	1	2	1
1	67	19.91	4	1	132	0.8785		5.96	17.62	4.66556	8.211	6	2	1
1	48	25.66	2	0	165	0.7867	60	0.01	1.62	1.64782	2.78	1	2	1
0	30	18.96	2	0	198	0.8457		0.06	2.66	2.24103	3.704	0	1	1
0	22	20.68	2	0	127	0.6949	50	0.16	0.2	0.901894	1.541	0	1	1
1	76	14.6	3	0	49	0.7709		1.87	2.02	1.69157	3.581	0	2	1
1	13	17.9	3	0	350	0.8265		0.23	1.71	3.07396	3.994	2	0	1
0	83	25.81	3	1	43	0.8556		2.39	17.8	2.43101	5.082		2	1
1	30	20.93	2	0	46	0.7329		0.01	0.88	0.611035	1.72	1	1	1
0	80	18.97	3	0	323	0.829	150	0.06	3.83	2.85834	3.829	2	0	1
0	74	26.09	2	0	919	0.8346	330	0.14	2.67	6.38644	5.631	5	1	1
1	76	19.33	2	0	78	0.7714		0.64	5.7	1.32185	2.783	1	2	1
1	84	24.87	3	0	238	0.8877	1490	2.26	6.91	3.71185	5.968	2	2	1
1	49	23.52	1	0	101	0.815		0.05	0.35	1.47608	3.011	0	1	1
0	89	26.86	3	0	94	0.8033		0.1	0.46	1.38221	2.869	0	0	1
1	78	19.49	3	0	234	0.8216	20	0.28	2.76	2.39131	3.638	1	1	1
1	50	21.78	2	0	206	0.8246	680	0.43	6.63	2.31454	3.709	2	2	1
1	85	21.24	3	0	311	0.8621		0.47	3.15	3.1825	4.538	1	0	1
1	60	17.51	3	1	483	0.8676	2190	21.96	17.79	13.6714	20.567	2	2	1
0	82	20.03	2	0	239	0.8052		0.03	1.13	2.20486	3.251	1	0	1
0	58	22.6	2	0	89	0.7797	40	0.19	0.94	1.241	2.602	2	1	1
1	59	25.62	2	0	320	0.7794	10	0.2	3.38	2.58339	3.252	1	1	1
0	77	20.59	1	0	175	0.8		0.25	1.89	1.89682	3.16	0	1	1
0	57	21.33	3	0	238	0.8718	110	1.01	3.5	3.05943	4.853	1	1	1
1	20	16.52	2	0	52	0.8166	20	0.02	0.21	1.18933	2.874	0	1	1
1	74	22.06	2	0	206	0.829	70	0.05	2.39	2.17553	3.494	0	1	1
1	51	23.35	3	0	421	0.8068	20	14.93	19.07	9.82672	14.51	2	1	1
1	81	18.65	3	0	109	0.851	45	0.33	2.6	1.87772	3.721	2	2	1
0	22	24.46	2	0	108	0.7794	20	1.14	1.04	1.76718	3.335	1	1	1
1	55	19.83	3	0	256	0.9186	580	1.54	9.29	3.724	5.916	3	2	1
1	61	18.1	2	1	211	0.8822	250	7.02	8.57	5.61405	9.245	3	2	1
1	54	16.91	3	1	232	0.87	140	25.23	25.74	13.6695	22.25	7	2	1
0	71	16.77	1	0	71	0.7984		0.02	0.54	1.18249	2.682	0	1	1
0	65	19.58	2	0	213	0.8276		0.03	1.18	2.19842	3.481	1	0	1
0	82	22.46	2	0	164	0.8411		0.03	2.15	2.00122	3.526	1	0	1
0	57	17.17	1	0	203	0.8064	340	0.05	2.99	2.033	3.181	3	2	1
1	57	20.79	2	0	262	0.8044		0.52	5.45	2.54878	3.657	1	1	1
1	0	10.68	2	0	167	0.8765	45	0.03	12.13	2.2465	4.012	2	2	1
1	73	19.57	2	1	47	0.8	140	0.58	6.5	1.29993	3.039	1	2	1
1	76	22.33	2	0	402	0.8112	10	0.05	6.27	3.19797	3.803	3	1	1
0	54	29.37	2	0	310	0.8414	550	0.12	11.14	2.921	4.004	2	2	1
1	70	24.69	2	0	283	0.841	10	0.17	2.11	2.75244	3.959	0	0	1
1	28	20.91	2	0	138	0.6641	30	0.75	1.99	1.0273	1.582	1	1	1
0	23	20.76	2	1	114	0.8936	400	23.79	21.4	12.5039	21.202	2	2	1
0	42	18.22	2	0	92	0.8488	20	0.01	0.1	1.62445	3.414	2	1	1
0	70	25.11	2	0	310	0.8154	5	0.17	1.28	2.74391	3.688	1	0	1
0	85	17.7	3	0	162	0.8382	20	0.18	2.15	2.03651	3.588	0	1	1
0	76	23.01	2	0	214	0.8078	30	0.21	7.63	2.15559	3.345	1	1	1
0	34	17.3	2	0	160	0.8508		0.72	7.51	2.34364	4.142	1	1	1
1	81	21.2	3	1	175	0.8395	200	1.01	13.21	2.486	4.241	7	1	1
1	67	22.04	2	1	150	0.8476		1.27	11.36	2.50766	4.468	3	2	1
1	72	22.53	3	1	159	0.8765	230	5.46	5.46	4.58938	7.899	2	2	1
0	26	20.26	2	0	286	0.8695	90	0.04	3.37	2.89577	4.257	2	1	1
0	35	20.63	2	0	80	0.865	40	0.05	0.17	1.67692	3.628	0	1	1
1	66	23.99	3	0	75	0.7357		0.08	0.45	0.828345	1.89	0	0	1
1	84	27.78	3	0	303	0.8352		0.1	4	2.80001	3.885	0	0	1
1	70	23.63	1	0	298	0.8439	545	0.1	7.44	2.82696	3.989	2	2	1
1	79	20	2	0	45	0.8886		0.03	0.31	1.61684	3.834	0	0	1
1	61	23.53	2	0	83	0.713	20	0.02	0.03	0.702227	1.563	1	1	1
0	23	17.89	2	0	94	0.7793		0.05	3.4	1.20586	2.51	1	2	1
0	78	14.83	3	0	188	0.8173		0.06	0.54	2.00053	3.294	1	0	1
0	84	18.13	2	0	203	0.8398		0.37	7.47	2.36851	3.862	0	1	1
1	74	26.24	2	0	160	0.853		0.4	2.6	2.21728	3.941	1	1	1
1	42	18.65	2	0	177	0.8684	170	1.66	10.92	2.96931	5.104	1	2	1
1	81	21.14	4	1	100	0.8663	20	11.04	20.77	6.63687	11.614	5	2	1
0	39	21.49	2	0	233	0.8416	80	0	2.94	2.39143	3.704	2	1	1
1	79	24.79	2	0	532	0.8619	50	0.02	2	4.26473	4.829	1	0	1
1	53	24.58	1	0	333	0.8303	10	0.04	8.59	2.91642	3.861	0	1	1
1	70	22.5	2	0	84	0.7369	10	0.05	2.45	0.87495	1.91	1	1	1
1	60	31.26	3	0	101	0.7101		0.09	0.64	0.818431	1.624	0	0	1
1	78	20.28	3	0	213	0.8232		1.76	6.04	2.93121	4.667	2	1	1
1	49	24.66	2	0	169	0.7687	300	0	0.6	1.55063	2.541	2	2	1
0	69	18.58	2	0	212	0.8034	40	0.01	3.56	2.02798	3.137	2	2	1
0	54	19.35	1	0	174	0.7391	200	0.01	5.58	1.39364	2.163	0	2	1
1	62	19.94	2	0	457	0.8613	70	0.31	6.94	3.95402	4.821	1	1	1
1	74	18.82	3	1	142	0.837	250	6.74	4.14	4.79948	8.24	7	2	1
1	71	18.7	2	0	51	0.7408		0.13	0.77	0.743678	1.927	0	0	1
0	55	19.04	3	1	60	0.7659	10	7.7	23.69	4.28841	7.742	1	0	1
0	51	21.57	2	0	123	0.6747	60	0.02	2.11	0.699	1.157	1	2	1
1	59	16.89	2	0	456	0.9001	100	2.52	3.34	5.17046	6.933	1	1	1
1	31	18.37	2	0	209	0.6733	60	3.07	4.42	2.51884	3.575	2	2	1
0	79	23.52	2	0	281	0.8538	10	0.03	2.94	2.7615	4.025	0	1	1
1	78	22.09	3	0	500	0.8902		0.03	3.93	4.26609	5.129	2	0	1
1	57	20.89	2	0	188	0.8181	20	0.08	3.41	2.01407	3.318	1	1	1
1	70	22.79	3	0	100	0.8671	20	6.85	5.22	4.808	8.608	1	2	1
0	47	22.86	2	0	104	0.7072	10	0.03	0.37	0.790461	1.549	1	0	1
1	63	27.53	2	0	142	0.8256	10	0.05	0.95	1.78252	3.269	0	0	1
1	71	18.14	2	0	173	0.7758		0.05	3.12	1.6418	2.684	1	1	1
1	45	19.3	2	0	277	0.7879	160	0.09	3.65	2.34046	3.167	3	2	1
1	60	26.09	2	0	224	0.8438	210	0.1	6.13	2.42	3.781	3	2	1
0	67	19.57	2	1	160	0.8189	80	0.1	5.11	1.86588	3.265	1	2	1
1	61	23.98	2	0	89	0.829	20	0.04	0.32	1.49256	3.16	0	1	1
1	58	27.82	2	0	132	0.7206	20	0.04	0.43	1.04368	1.816	1	1	1
1	65	23.32	2	0	89	0.8425		0.04	0.55	1.57929	3.341	0	0	1
0	79	22.64	2	0	165	0.7577		0.07	4.17	1.48711	2.431	0	1	1
1	66	19.96	3	0	209	0.8389	100	4.77	5.81	4.354	7.035	1	2	1
0	70	21.62	2	0	326	0.7602	20	0.04	1.6	2.42414	2.894	0	1	1
0	52	15.54	2	0	240	0.8833	190	0.58	6.84	2.95589	4.705	3	1	1
1	77	19.52	3	0	425	0.8315	150	1.2	4.74	3.96756	4.969	0	0	1
0	74	24.18	1	0	463	0.8655	60	0.04	4.08	3.89667	4.699	1	0	1
1	71	26.07	2	0	66	0.7588		0.05	4.32	0.911318	2.154	0	2	1
1	76	22.13	2	0	255	0.7966	20	0.06	1.98	2.25534	3.201	2	1	1
1	66	19.7	3	0	204	0.8353	30	0.07	0.54	2.21325	3.588	0	1	1
1	60	23.77	2	0	193	0.8167	100	0.39	2.75	2.17032	3.536	4	2	1
1	34	23.25	2	0	154	0.8033	100	0.5	2.64	1.90627	3.325	1	2	1
0	66	20.59	3	0	79	0.8492		0.57	1.83	1.79785	3.786	1	2	1
1	23	16.42	3	0	40	0.7545		1.4	8.1	1.32722	2.996	2	2	1
1	80	16.62	3	1	123	0.9004	30	10.92	8.87	6.93685	12.052	3	2	1
1	76	14.5	3	1	79	0.8637		31.28	22.65	15.4039	26.093	5	2	1
0	52	18.99	2	0	347	0.8198	5	0.01	0.49	2.91656	3.736	1	0	1
1	70	26.96	2	0	213	0.7851	10	0.02	1.07	1.92053	2.9	0	1	1
0	72	25.51	2	0	246	0.8089	1540	0.1	3.58	2.325	3.371	2	2	1
1	39	14.21	2	0	257	0.813	470	0.89	5.13	2.73767	4.025	1	2	1
1	86	17.71	3	0	327	0.7749		0.05	0.98	2.52903	3.103	0	0	1
1	32	24.23	2	0	101	0.7727	60	0.05	1.5	1.20415	2.441	1	1	1
0	53	21.16	1	0	323	0.8289	15	0.06	6.65	2.85818	3.828	0	1	1
1	81	25.64	2	0	181	0.7853		0.43	1.49	1.91624	3.108	0	1	1
0	61	19.46	2	0	300	0.82	100	0.08	2.56	2.67579	3.657	1	2	1
1	71	16.76	2	0	80	0.7938	30	0.14	2.98	1.25777	2.731	2	1	1
0	52	23.73	2	0	226	0.7981	50	0.25	6.96	2.203	3.278	1	2	1
1	79	19.4	2	0	609	0.8384	50	2.18	6.21	5.51055	6.283	1	1	1
1	44	19.78	2	0	81	0.7944	20	3.8	0.25	2.87799	5.378	1	2	1
0	93	17.78	2	0	131	0.745		0.02	3.15	1.18669	2.129	1	1	1
1	49	22.64	2	0	21	0.7674	5	0.16	0.16	0.754022	2.223	1	2	1
1	71	25.76	3	0	510	0.8224	10	0.16	4.58	3.94492	4.336	1	0	1
0	32	20.83	2	0	130	0.7804		0.18	2.29	1.47915	2.719	0	1	1
1	70	23.34	2	0	188	0.8109	10	5.83	3.71	4.4981	7.362	2	1	1
1	70	15.28	3	0	36	0.8259		2.91	2.7	2.42777	5.035	0	1	1
0	43	17.68	2	0	227	0.8258	400	0.04	6.92	2.295	3.502	2	2	1
0	65	18.76	1	0	89	0.77	60	0.11	2.31	1.14311	2.413	0	1	1
1	50	34.64	3	0	186	0.799		0.81	1.66	2.20052	3.58	0	0	1
1	70	23.29	2	0	69	0.8206		0.04	0.95	1.32219	2.99	0	0	1
0	75	22.55	2	0	97	0.806	10	0.01	1.66	1.37738	2.849	2	2	1
1	40	22.52	2	0	550	0.8665		0.01	3.68	4.39482	4.935	1	0	1
0	74	19.14	2	0	108	0.7945		0.03	0.97	1.37639	2.74	0	1	1
1	57	26.61	2	0	190	0.8095	130	0.14	7.97	1.99697	3.251	2	2	1
0	73	22.97	2	0	219	0.8194	165	1.06	4.84	2.63342	4.128	1	1	1
0	90	18.22	3	1	37	0.6497		1.16	6.72	0.528797	1.399	2	0	1
0	45	18.05	2	0	54	0.7533	10	0	0.36	0.784745	2.011	2	1	1
1	48	21.99	2	0	90	0.8252	30	0.01	0.31	1.46039	3.089	0	1	1
1	85	20.07	3	0	57	0.7831	40	0.08	0.26	1.02888	2.479	0	1	1
1	79	15.02	2	0	399	0.8269	5	0.32	1.22	3.40051	4.201	0	1	1
1	45	24.18	4	0	171	0.9117	70	0.39	3.93	2.6548	4.758	1	2	1
1	65	15.39	3	0	130	0.8179	10	0.51	0.58	1.86568	3.463	1	0	1
0	67	19.77	2	0	39	0.7328		5.24	4.31	2.87071	5.464	2	0	1
1	25	16.37	3	1	237	0.8387	20	3.65	3.99	4.00192	6.304	1	1	1
0	79	17.83	3	0	71	0.7308	20	3.81	3.2	2.41423	4.497	0	1	1
1	86	19.4	3	0	97	0.8391		0.99	0.21	2.02189	4.002	4	0	1
1	81	17.01	3	1	133	0.8326		2.54	12.15	2.87102	5.131	2	2	1
0	76	21.58	1	0	130	0.8383		0.05	4.36	1.79485	3.407	1	1	1
1	51	24.24	2	0	236	0.7488	50	0.18	4.27	1.89053	2.59	2	2	1
1	76	15.02	2	0	274	0.8385	110	0.24	18.27	2.71506	3.95	3	1	1
1	77	20.2	2	0	232	0.8503		2.08	6.75	3.35663	5.316	1	1	1
1	92	16.99	2	0	407	0.8208		0.03	1.8	3.27975	3.932	3	1	1
1	76	22.29	3	0	158	0.909	20	0.04	2.69	2.40804	4.433	1	2	1
0	63	21.3	2	0	83	0.8263	50	0.07	0.29	1.45373	3.128	1	1	1
1	21	18.98	2	0	136	0.8797	65	0.73	2.13	2.39527	4.472	1	1	1
1	60	18.76	2	0	86	0.8179		0.03	0.31	1.39911	2.994	0	0	1
1	18	15.6	2	0	281	0.8494	140	0.06	2.3	2.74616	3.987	0	1	1
1	18	15.6	2	0	281	0.8494	140	0.06	2.3	2.74616	3.987	0	1	1
0	68	23.4	1	0	136	0.8411		0.08	5.01	1.86099	3.484	0	1	1
1	56	21.22	3	0	143	0.8317	10	0.14	0.08	1.86711	3.419	1	1	1
1	41	18.99	2	0	70	0.7565	30	7.58	11.15	4.23311	7.556	2	2	1
1	86	20.62	3	1	86	0.8781	80	32.43	28.64	16.043	27.135	6	2	1
1	73	21.76	2	0	47	0.7796		0.01	0.36	0.917382	2.353	1	0	1
0	49	19.85	2	0	174	0.7859	140	0.01	3.27	1.712	2.794	0	2	1
1	75	18.13	3	1	167	0.8732	370	5.86	15.32	4.79023	8.165	6	2	1
0	88	14.67	2	1	136	0.8671	850	7.94	10.56	5.48654	9.493	2	2	1
1	76	22.34	2	0	513	0.8328	50	0.01	2.88	3.96309	4.377	2	0	1
0	80	16.35	3	1	163	0.8457	40	0.04	2.57	2.029	3.592	4	2	1
0	64	23.03	2	0	263	0.8588	140	0.26	7.46	2.79074	4.208	1	1	1
0	80	20.58	3	0	215	0.7551		0.74	3.19	2.0554	3.019	1	1	1
0	31	20.59	2	1	262	0.8888	50	2.56	2.68	3.98964	6.265	2	1	1
0	69	30.22	2	0	175	0.8589		4.83	8.88	4.29161	7.253	7	1	1
1	44	23.67	2	0	413	0.8785	360	0.01	7.73	3.67737	4.713	2	1	1
1	57	22.07	2	0	207	0.7868		0.25	4.11	1.99788	3.072	0	1	1
1	61	24.04	2	0	717	0.7952	60	0.47	3.75	5.10654	4.771	1	0	1
0	54	16.42	2	0	181	0.7664		0.01	0.52	1.60996	2.551	1	0	1
0	70	17.98	2	0	129	0.7278	15	0.02	1.05	1.06418	1.891	2	1	1
0	75	21.15	2	0	365	0.8212	30	0.11	4.36	3.07375	3.877	3	1	1
1	68	23.71	2	0	246	0.7638		0.18	3.74	2.04488	2.82	0	2	1
1	49	19.61	2	0	226	0.8158		0.03	3.89	2.19773	3.358	1	1	1
0	42	23.33	2	0	288	0.8179	140	0.05	5.54	2.57958	3.574	3	1	1
0	70	22	2	0	364	0.7852	20	0.1	2.92	2.8321	3.382	1	0	1
1	63	16	3	0	40	0.8288		3.98	0.11	2.94086	5.857	2	1	1
1	67	14.77	2	0	152	0.785		0.12	1.17	1.60993	2.8	1	1	1
1	88	25.54	2	0	384	0.8362	125	0.21	4.5	3.32483	4.205	3	1	1
0	58	20.03	2	1	164	0.89	90	0.39	8.24	2.47471	4.446	1	2	1
1	76	14.58	3	1	61	0.8821		21.16	18.27	10.9647	19.004	4	2	1
1	35	18.95	2	1	259	0.8151	70	2.63	8.18	3.52882	5.313	2	1	1
1	37	19.43	2	1	184	0.9019	120	5.04	8.08	4.71326	8.01	1	2	1
1	92	16.25	2	1	123	0.8761	50	1.29	10.08	2.54291	4.79	2	1	1
1	42	15.5	2	0	146	0.7384	110	0.04	1.32	1.23957	2.096	2	2	1
0	84	18.68	2	0	263	0.8446		0.11	6.05	2.63321	3.908	1	0	1
1	66	26.9	3	0	109	0.8419	10	0.27	1.2	1.79254	3.555	0	1	1
1	76	15.94	2	0	170	0.9079		1.01	8.51	2.89736	5.15	5	1	1
1	95	21.9	2	0	173	0.8526		1.16	6.43	2.62431	4.519	0	1	1
1	76	14.58	3	1	117	0.9068	30	3.73	2.92	3.77984	6.946	3	2	1
0	42	28.07	2	1	70	0.6515	40	21.07	19.83	9.49232	15.851	3	2	1
1	21	20.11	2	1	223	0.8874	120	23.8	19.33	13.1001	21.43	3	1	1
1	74	19.1	2	1	112	0.8712	30	2.82	17.45	3.12061	5.795	2	2	1
1	75	24.24	3	1	70	0.8628	30	22.05	13.54	11.2847	19.41	5	2	1
0	50	18.59	1	0	411	0.7621		0	2.18	2.91169	3.129	0	2	1
1	62	22.54	1	0	313	0.8317		0.02	2.82	2.80041	3.809	0	2	1
1	41	26.46	1	0	136	0.7526	90	0.19	8.31	1.33932	2.368	0	1	1
1	42	24.56	2	0	176	0.8208		0.2	4.84	2.01444	3.407	1	0	1
0	80	17.38	2	0	157	0.8058	40	1.28	3.29	2.28322	3.93	2	2	1
1	36	35.21	3	0	216	0.9148		2.07	1.41	3.67522	6.136	4	0	1
0	67	21.76	2	0	103	0.7501	20	0.01	0.21	1.05217	2.111	1	1	1
1	70	19.65	2	0	493	0.7747	30	0.03	2.82	3.48157	3.55	1	1	1
0	32	21.92	1	0	162	0.7992	10	0.02	2.19	1.71503	2.947	2	1	1
0	70	20.36	2	0	46	0.6835		0.09	0.49	0.328209	1.111	1	1	1
1	38	20.43	2	0	294	0.8278	20	0.15	6.09	2.72197	3.796	1	1	1
0	66	27.43	2	1	70	0.8156	20	9.67	22.16	5.53348	9.859	2	2	1
0	17	15.12	3	1	117	0.866		13.95	14	8.01348	13.752	3	0	1
0	48	22.43	3	1	139	0.896	520	39.52	28.13	19.5854	32.63	5	2	1
1	24	19.32	1	1	145	0.7838		4.05	15.56	3.2909	5.594	1	1	1
1	21	25.64	1	0	529	0.8598	730	0.01	6.99	4.22984	4.786	2	1	1
0	57	20.55	2	0	87	0.7676	30	0.16	0.05	1.13843	2.412	1	1	1
1	88	23.3	3	1	145	0.8978	50	2.11	4.71	3.17115	5.735	3	2	1
1	58	21.76	2	0	131	0.8459		0.2	2.29	1.9157	3.621	2	1	1
1	76	30.03	2	0	160	0.8457	70	0.1	2.24	2.03854	3.627	3	2	1
0	67	24.54	2	0	744	0.8595		0.14	4.5	5.53166	5.477	2	1	1
0	54	18.08	2	0	265	0.7858	450	0.71	4.31	2.52973	3.551	2	2	1
0	78	22.51	2	0	117	0.781	10	0.06	1.1	1.35486	2.605	0	1	1
1	56	25.47	2	0	384	0.768	50	0.2	1.2	2.88092	3.277	2	1	1
1	52	23.05	2	0	105	0.5933		0.2	1.48	0.137621	0.137	1	1	1
1	77	22.87	2	0	73	0.8697		0.24	0.97	1.75004	3.809	0	2	1
1	84	20.6	2	0	103	0.9153		0.28	7.79	2.23539	4.537	1	1	1
0	0	19.21	2	0	521	0.863	30	0.02	10.89	4.20831	4.814	1	0	1
0	21	20.02	2	1	45	0.8528		17.04	16.2	8.87038	15.597	1	0	1
1	70	18.29	2	1	53	0.8201		0.52	1.9	1.43772	3.284	1	2	1
1	57	21.48	2	0	241	0.7672	170	0.01	1.94	1.96277	2.729	3	2	1
1	72	26.37	2	0	205	0.8784	200	0.42	4.15	2.65081	4.425	2	2	1
1	81	26.67	3	0	180	0.8507		0.75	1.12	2.47245	4.218	1	0	1
1	61	21.63	2	0	182	0.868	40	9.87	12.55	6.60843	11.024	1	0	1
1	86	20.33	3	0	80	0.8584	50	0.4	0.31	1.78783	3.79	1	2	1
1	72	24.13	1	0	133	0.7734		0.01	1.88	1.37623	2.51	1	1	1
0	68	25.11	1	0	262	0.8452	80	0.02	3.79	2.5916	3.848	1	1	1
1	79	23.68	3	0	296	0.8479		0.19	3.06	2.88104	4.103	0	0	1
0	69	27.38	2	0	236	0.7771	100	0.19	5.24	2.07669	2.978	1	1	1
1	38	18.46	2	1	110	0.8767	5	0.49	0.5	2.11974	4.187	0	0	1
0	82	31.71	2	1	177	0.8617	290	5.22	6.17	4.49283	7.577	2	2	1
1	67	23.94	2	0	50	0.8181	10	0.04	0.69	1.19615	2.903	0	1	1
1	44	17.57	2	0	386	0.797	10	0.07	2.54	3.02213	3.58	3	1	1
0	57	30.89	2	0	407	0.876	50	1.01	6	4.06663	5.383	1	0	1
1	71	20.25	2	0	25	0.7181	5	3.46	0.78	1.91182	3.945	2	0	1
0	32	16.88	2	0	306	0.883	210	0.41	6.76	3.292	4.762	2	1	1
1	67	22.77	2	0	996	0.8609	150	0.43	2.97	7.23	6.41	3	2	1
1	69	19.97	2	0	406	0.829	5	0.25	1.75	3.464	4.199	0	0	1
1	74	23.7	2	0	187	0.7827	80	1.64	5.95	2.485	3.961	1	2	1
1	58	27.86	3	0	230	0.7549		1.89	3.35	2.67	3.886	1	1	1
1	84	28.44	3	0	283	0.8278		0.09	7.03	2.66	3.722	1	1	1
1	81	19.65	3	0	103	0.8895	50	0.25	0.9	2.066	4.167	1	1	1
1	81	19.88	2	0	111	0.8551		0.1	0.78	1.826	3.617	1	0	1
1	45	32.21	3	0	233	0.7526		0.12	0.62	1.894	2.589	1	0	1
0	46	17.38	3	0	79	0.7957		0.44	1.55	1.404	2.97	2	0	1
0	60	22.96	2	0	314	0.8457	880	0.61	9.72	3.188	4.426	2	2	1
1	47	21.53	3	0	90	0.7887		0.03	0.15	1.243	2.611	2	0	1
1	67	24.33	2	0	72	0.8119		0.09	0.25	1.313	2.917	0	0	1
1	71	23.81	2	0	60	0.7708	15	0.05	0.32	0.96	2.3	1	1	1
1	47	16.19	2	0	104	0.8299		0.05	4.97	1.6	3.221	2	2	1
1	87	26.69	3	0	388	0.8508	30	0.12	1.1	3.441	4.348	2	1	1
0	59	23.23	2	0	70	0.8169		6.86	2.27	4.312	7.853	1	2	1
1	76	23.16	3	0	335	0.7913	20	0.02	2.73	2.701	3.324	1	1	1
1	70	23.06	2	0	177	0.8162	30	0.04	1.34	1.938	3.233	1	1	1
0	71	24.71	3	0	332	0.8286	5	0.1	2.93	2.959	3.877	1	0	1
0	26	17.05	2	0	76	0.839	10	0.16	0.46	1.542	3.345	0	1	1
1	47	16.46	2	0	248	0.8148	100	4.75	4.04	4.42	6.804	1	2	1
1	74	27.35	2	0	101	0.7669		0.06	1.27	1.181	2.369	1	0	1
0	71	15.78	3	1	102	0.895		0.33	5.68	2.131	4.296	2	2	1
0	86	17.78	3	1	135	0.9127	150	14.79	14.79	8.802	15.038	7	2	1
1	54	17.04	2	0	150	0.804	90	0.03	0.93	1.696	2.985	1	2	1
1	37	19.27	2	0	139	0.8955	40	0.12	2.38	2.26	4.255	1	1	1
1	57	24.96	2	0	322	0.8525	5	0.22	3.35	3.106	4.258	1	0	1
1	54	40.19	2	0	101	0.7641		0.1	0.42	1.18	2.36	0	0	1
1	64	20.18	3	0	72	0.8602		0.03	0.7	1.598	3.526	1	0	1
1	20	15.18	2	0	90	0.7445		0.08	4.45	0.981	2.051	1	1	1
0	63	42.03	3	0	192	0.785		1.05	0.73	2.27	3.581	1	0	1
0	79	23.13	3	0	168	0.7956		6.86	5.86	4.753	7.84	1	1	1
1	42	21.46	2	1	157	0.9218	100	12.12	6.32	7.815	13.3	1	2	1
1	21	19.84	2	1	93	0.7061		0.01	3.58	0.72	1.49	1	2	1
0	61	24.25	2	0	46	0.7437		0.11	0.88	0.729	1.938	0	1	1
1	72	26.75	2	0	661	0.8463	90	0.15	4.49	5.036	5.073	2	1	1
1	0	16.6	2	0	467	0.8634	10	0.01	6.29	3.94	4.661	3	1	1
1	62	26.99	3	0	67	0.8616		0.03	1.54	1.577	3.531	0	0	1
1	66	19.61	2	0	806	0.8237	30	0.09	0.74	5.719	5.131	1	1	1
0	52	19.27	2	0	365	0.8015	710	0.17	6.7	3.01	3.654	2	2	1
1	78	24.92	4	1	147	0.9076		39.04	39.83	19.51	32.463	6	2	1
1	85	28.48	2	0	443	0.7906		0.02	1.46	3.334	3.618	1	1	1
1	77	23.61	2	0	172	0.8438		0.1	1.32	2.113	3.635	0	1	1
1	46	19.62	2	0	151	0.6152	45	2.6	2.24	1.617	2.29	1	2	1
1	50	22.3	2	0	747	0.7827	50	0.06	3.59	5.094	4.391	2	1	1
0	16	19.93	2	0	105	0.6191	30	0.63	0.86	0.504	0.795	1	1	1
1	90	22.1	3	1	120	0.828	100	1.32	5.49	2.241	4.155	2	2	1
0	76	20.2	3	0	46	0.8219		1.77	1.45	1.963	4.189	2	0	1
1	77	26.3	3	0	150	0.7847	190	0.21	4.64	1.651	2.854	1	1	1
1	52	23.62	2	0	321	0.7954	765	0.03	9.16	2.649	3.348	3	2	1
0	54	26.81	2	0	123	0.8378	10	0.02	0.29	1.75	3.359	1	0	1
0	78	25.01	3	0	223	0.861		0.03	3.24	2.493	3.959	1	1	1
0	84	21.78	3	0	163	0.8709		0.03	5.26	2.204	3.925	1	1	1
0	23	23.95	2	0	115	0.6752	75	0.04	0.31	0.664	1.156	1	1	1
1	51	25.41	2	0	173	0.7717	155	0.11	3.48	1.659	2.671	1	2	1
0	39	19.92	2	0	98	0.9035	20	0.02	1.04	2.026	4.177	1	2	1
0	48	21.17	2	0	531	0.7315	285	0.03	8.5	3.477	3.074	3	1	1
1	33	20.94	2	0	146	0.8	30	0.04	10.88	1.651	2.927	1	2	1
0	6	13.82	3	0	341	0.8556		0.03	5.52	3.155	4.217	1	0	1
0	75		3	1	90	0.8089	80	34.59	25.98	16.58	27.767	7	2	1
0	78	19.77	2	0	832	0.814	100	0.04	4.34	5.789	5.037	3	2	1
1	72	26.47	2	0	308	0.871	150	0.33	3.78	3.192	4.549	1	0	1
1	75	16.68	4	0	50	0.9178		0.37	1.67	1.988	4.487	1	1	1
0	68	29.92	2	0	334	0.7871	80	0.62	5.95	2.932	3.697	2	1	1
0	79	20.81	2	0	478	0.8997	20	0.07	3.25	4.265	5.225	2	0	1
1	48	21.75	2	0	102	0.8372	50	0.09	2.84	1.653	3.342	1	2	1
0	56	21.88	2	0	269	0.8485	90	0.11	8.58	2.72	3.977	1	2	1
1	35	15.47	2	1	237	0.8408	150	0.14	4.33	2.494	3.805	1	2	1
0	76	22.06	2	0	111	0.7696		0.33	3.4	1.377	2.628	1	1	1
1	64	29.85	3	0	151	0.8822	60	0.42	8.16	2.377	4.325	2	2	1
1	25	18.75	2	0	72	0.7363		0.9	0.05	1.182	2.479	1	1	1
1	79	21.8	2	0	385	0.8326	240	0.02	4.44	3.262	4.022	2	1	1
1	37	16.05	2	0	230	0.7713	210	0.02	5.69	1.953	2.761	2	2	1
1	65	19.47	2	0	384	0.8495	20	0.03	0.55	3.369	4.255	1	0	1
1	60	26.99	2	0	78	0.7608		0.2	0.46	1.068	2.323	1	0	1
1	47	22.37	1	0	61	0.838		0.2	0.62	1.464	3.317	1	1	1
1	57	21.81	2	0	110	0.8981		0.38	1.19	2.22	4.396	0	1	1
0	37	17.4	2	1	107	0.8459		11.69	8.43	6.843	11.826	3	2	1
1	71	21.36	3	0	120	0.8071		0.22	0.41	1.622	3.08	0	0	1
1	83	22.79	3	0	163	0.822	20	2.19	1.69	2.839	4.82	2	1	1
1	56	20.88	2	0	200	0.7827	800	0.02	2.55	1.85	2.831	2	2	1
1	18	19.19	2	0	78	0.6215	40	0.04	0.14	0.1	0.327	0	1	1
1	49	27.59	2	0	1070	0.8162	745	1.43	4.19	7.818	6.734	2	2	1
1	33	22.2	2	0	88	0.8149	50	0.11	1.51	1.436	3.017	2	1	1
1	81	20.31	3	0	224	0.8559	30	2.25	5.25	3.444	5.492	2	1	1
1	21	20.3	2	0	228	0.9167	230	3.09	9.24	4.229	6.929	3	1	1
1	75	25.88	1	0	107	0.8098		0.03	0.29	1.48	2.943	1	0	1
0	49	16.9	2	0	136	0.8162	75	0.07	4.65	1.71	3.141	1	2	1
1	47	24.74	2	0	218	0.8219		0.39	4.4	2.371	3.677	1	1	1
1	25	23.23	2	0	120	0.8474	25	0.93	2.29	2.194	4.135	2	1	1
1	72	26.43	3	0	197	0.8376		6.33	1.77	4.962	8.107	0	0	1
0	0	17.21	2	0	37	0.8973		0.07	0.27	1.648	3.957	1	0	1
0	44	22.56	1	0	304	0.8141	180	0.01	2.39	2.661	3.539	4	1	1
1	69	23.64	3	0	105	0.8788		0.09	3.61	1.939	3.913	3	1	1
1	71	28.15	3	0	329	0.8766	20	0.21	4.07	3.299	4.596	2	1	1
1	61	25.32	2	0	199	0.7394	10	0.26	3.2	1.67	2.416	1	0	1
0	33	21.93	2	0	171	0.8434		0.02	1.63	2.069	3.569	0	1	1
0	67	20.8	2	0	117	0.7835		0.03	4.07	1.37	2.617	0	1	1
1	53	17.73	2	0	176	0.5828	80	0.09	1.82	0.451	0.115	1	2	1
0	78	24.13	3	0	236	0.823	150	0.17	8.53	2.387	3.583	3	2	1
1	68	19.84	2	0	79	0.7544		0.01	0.17	0.949	2.103	0	0	1
1	47	22.96	3	0	315	0.9061		0.01	2.04	3.318	4.812	1	1	1
1	31	18.68	2	0	118	0.7445		0.01	2.84	1.115	2.078	0	1	1
1	60	17.92	3	0	140	0.8282		1.6	4.07	2.484	4.415	2	2	1
1	45	17.37	3	0	54	0.9445		11.95	23.15	7.279	13.196	7	2	1
1	67	19.39	2	0	78	0.8692		0.04	0.47	1.696	3.672	0	0	1
0	52	17.21	2	0	82	0.8802		5.35	5.44	4.126	7.654	1	1	1
1	78	24.92	3	1	244	0.8937	890	4.75	7.33	4.905	7.858	3	2	1
0	32	17.98	2	0	80	0.6627	20	0.01	0.26	0.364	0.868	0	2	1
0	67	20.89	2	0	427	0.8378		0.01	1.46	3.539	4.203	1	1	1
1	43	19.98	1	0	148	0.7926	30	0.01	2.99	1.602	2.811	2	1	1
0	71	11.65	2	0	39	0.597		0.02	0.11	-0.296	-0.127	0	1	1
1	84	19.19	3	0	269	0.8497	250	1.36	9.31	3.278	4.894	1	1	1
1	86	18.8	3	1	202	0.8688	740	2.71	9.68	3.599	5.936	3	2	1
0	41	26.17	2	0	283	0.8468	10	0.01	2.14	2.748	3.922	2	1	1
0	44	17.76	2	0	226	0.8071	495	0.02	3.05	2.16	3.233	2	2	1
0	78	19.9	2	0	66	0.7161		0.06	0.3	0.648	1.586	1	1	1
1	27	22.79	2	0	185	0.8442	355	0.25	2.65	2.258	3.785	1	1	1
1	57	24.91	2	0	187	0.8745	120	0.21	3.62	2.448	4.171	2	1	1
0	48	18.12	3	0	117	0.8291	80	0.68	7.74	1.949	3.7	2	2	1
0	28	17.94	1	0	383	0.8405	40	1.18	10.43	3.812	4.958	4	1	1
1	69	18.03	3	0	232	0.8156	30	2.18	2.59	3.201	4.92	1	2	1
1	87	23.71	4	1	155	0.8463	3610	23.5	7.24	12.325	20.469	7	2	1
1	37	19.54	2	0	64	0.7781	40	0.25	0.97	1.119	2.554	0	1	1
0	72	26.39	2	0	271	0.8701		0.37	2.45	2.985	4.461	1	0	1
1	43	24.01	2	0	1097	0.8408	300	0.68	7.39	7.806	6.602	3	2	1
0	43	16.63	2	0	66	0.6562		0.01	0.36	0.24	0.741	1	1	1
0	67	16.86	3	0	52	0.6896	15	0.51	1.21	0.592	1.512	0	1	1
1	67	22.28	2	0	284	0.8472	180	1.1	6.39	3.235	4.714	1	1	1
1	51	16.41	3	0	125	0.8546	25	2.11	14.36	2.79	5.097	1	2	1
1	57	27.1	2	0	295	0.8332	540	0.2	7.53	2.814	3.908	3	2	1
0	87	16.62	2	0	67	0.887	10	0.23	2.97	1.829	4.018	1	2	1
1	84	15.51	4	1	139	0.8889		9.94	18.43	6.538	11.237	6	2	1
0	19		2	1	176	0.7802	90	1.27	7.33	2.242	3.63	4	2	1
0	28	16.57	2	1	136	0.8955	150	25.18	39.91	13.269	22.29	4	1	1
1	21	22.55	2	0	108	0.8514	45	0.03	0.59	1.753	3.508	0	1	1
1	48	25.3	2	0	982	0.8959	360	0.07	4.36	7.214	6.585	2	0	1
0	44	19.3	2	0	114	0.6992	80	0.2	3.68	0.883	1.592	0	1	1
0	60	22.08	2	1	99	0.8874	60	6.65	4.8	4.845	8.735	3	2	1
1	78	19.25	2	0	79	0.728		0.06	0.33	0.801	1.782	0	0	1
1	77	23.52	2	0	193	0.8363	40	0.01	3.61	2.149	3.528	1	1	1
0	31	18.58	1	0	81	0.838	200	0.02	0.06	1.503	3.244	1	1	1
1	77	17.34	3	0	235	0.8107		1.07	2.39	2.698	4.063	1	1	1
0	52	19.96	2	1	46	0.7479		5.17	4.3	2.983	5.638	1	0	1
1	49	18.8	3	0	149	0.814	35	6.17	5.47	4.456	7.538	3	2	1
0	56	31.98	2	0	356	0.7804		0.14	1.61	2.808	3.323	1	1	1
1	77	26.64	2	0	144	0.8508	30	0.36	13.67	2.107	3.838	2	1	1
0	34	16.97	2	0	166	0.7362	310	1.58	6.23	2.036	3.231	2	2	1
0	58	21.34	2	0	283	0.8151	230	10	5.99	6.939	10.686	3	2	1
1	44	22.51	2	0	76	0.827	20	0.01	0.25	1.399	3.074	2	1	1
1	81	24.78	3	0	256	0.8204	340	0.07	5.63	2.445	3.533	1	2	1
0	56	18.5	2	0	308	0.8437	430	0.12	13.87	2.924	4.029	2	2	1
1	35	13.19	2	0	76	0.8542	30	0.01	0.07	1.574	3.442	0	1	1
1	59	29.05	2	0	359	0.8322	200	0.05	3.34	3.119	3.965	1	1	1
0	41	18.02	2	0	182	0.7653	170	0.19	1.22	1.706	2.668	2	2	1
1	38	21.33	2	0	40	0.7967		14.2	17.92	7.235	12.781	1	0	1
1	79	25.36	2	0	77	0.8743		0.2	0.48	1.793	3.852	0	0	1
0	19	22.75	2	1	452	0.8136	505	0.87	6.76	3.909	4.566	1	2	1
1	24	31.44	2	1	137	0.8437		10.62	10.56	6.535	11.111	2	0	1
0	33	20.3	2	0	118	0.7478	30	0.01	1.72	1.136	2.122	1	1	1
0	70	15.64	2	0	410	0.8262	640	0.12	4.02	3.412	4.078	1	2	1
1	58	23.73	1	0	966	0.8481	30	0.17	3.52	6.856	5.967	1	1	1
1	68	20.78	2	0	33	0.8064	10	0.65	2.2	1.294	3.137	1	2	1
1	0	16.32	3	1	214	0.9021	15	4.28	13.57	4.575	7.549	4	2	1
1	63	21.95	3	0	78	0.7162	15	0.02	2.51	0.701	1.591	0	1	1
0	49	19.3	2	0	341	0.7016		0.03	1.63	2.163	2.138	1	1	1
0	42	21.68	2	0	81	0.7566	30	0.16	0.6	1.041	2.246	1	1	1
1	35	32.08	2	0	225	0.8115	155	0.53	5.33	2.407	3.657	1	1	1
0	41	23.04	2	0	79	0.7853		0.03	0.38	1.157	2.535	1	1	1
1	63	26.02	2	0	198	0.8401		0.05	2.13	2.22	3.621	0	1	1
1	18	20.58	2	0	53	0.5576	10	0.08	0.68	-0.441	-0.577	0	1	1
0	96	20.37	3	0	114	0.9181		0.66	5.68	2.495	4.878	2	2	1
1	69	23.78	3	0	166	0.7762		0.47	0.94	1.805	2.973	0	0	1
1	0	16.37	3	1	246	0.8465	285	11.44	14.13	7.556	12.043	4	2	1
0	62	21.78	2	0	526	0.8861	1375	0.03	4.46	4.443	5.146	2	2	1
1	49	16.25	2	0	168	0.8022	90	0.42	2.98	1.962	3.292	1	2	1
0	35	20.06	3	1	234	0.8861	120	7.13	7.26	5.844	9.441	1	2	1
1	74	21.01	2	0	91	0.8464	5	0.03	0.21	1.621	3.393	0	0	1
1	0	16.32	3	1	190	0.8913	100	17.59	14.41	10.22	16.919	3	2	1
1	59	11.49	3	0	135	0.7691	50	0	0.35	1.369	2.45	1	1	1
1	73	18.87	3	0	154	0.7973		0.01	3.77	1.667	2.891	0	1	1
1	43	23.74	1	0	198	0.8758		0.02	2.64	2.437	4.081	0	1	1
1	50	20.71	2	0	53	0.7394		0.04	0.31	0.712	1.848	0	1	1
1	68	23.44	2	0	247	0.7289		0.04	2.79	1.789	2.251	1	1	1
0	17	15.82	2	0	169	0.8287	210	0.42	3.03	2.139	3.653	1	2	1
1	77	21.31	2	0	116	0.8484		0.03	0.47	1.781	3.49	0	0	1
0	42	23.46	2	1	33	0.8272		0.08	0.13	1.177	3.007	1	2	1
1	21	24.78	2	0	235	0.8711	270	0.03	7.17	2.63	4.13	1	1	1
1	45	19.18	2	0	266	0.8124	545	0.17	7.33	2.496	3.524	3	2	1
1	78	18.78	3	0	365	0.7933	40	0.19	3.69	2.966	3.559	1	1	1
0	78	22.08	2	0	65	0.83		0.24	4.33	1.454	3.249	3	2	1
